# Supplementary material for: Effects of Different Pesticides on the Brewing of Wine Investigated by GC-MS-Based Metabolomics
Source: Metabolites. 2022 May 27;12(6):485. doi: 10.3390/metabo12060485 (PMC9228690; doi:10.3390/metabo12060485)
Supplement: Supplementary file 1 [file metabolites-12-00485-s001.zip]

Archive with 1 entries (1 files):
- metabolites-1714802-supplementary.pdf
